# Supplementary material for: Sampling efficiency and nucleic acid stability during long-term sampling with different bioaerosol samplers
Source: Environ Monit Assess. 2024 May 25;196(6):577. doi: 10.1007/s10661-024-12735-7 (PMC11127824; doi:10.1007/s10661-024-12735-7)
Supplement: Supplementary file 2 — Supplementary file2 (XLSX 395 KB) [file 10661_2024_12735_MOESM2_ESM.xlsx]

## Sheet: Table S1
Table S1. Particle size distribution, particle concentration, and aerosol generation method. Particle size is reported as mean ± standard deviation (N≥5) of numerical median aerosol diameter (NMAD), mass median aerodynamic diameter (MMAD), and geometric standard deviation (GSD).
Targeted particle size	Generation method	Test agent	NMAD (µm)	MMAD (µm)	GSD	Particles/ml
0.8 µm	Hudson nebulizer	Uranine	0.64 ± 0.005	0.80 ± 0.02	1.19 ± 0.004	864 ± 216
1 µm	Hudson nebulizer	Uranine	0.77 ± 0.03	1.34 ± 0.07	1.42 ± 0.16	1276 ± 175
1 µm	120 kHz ultrasonic nozzle	PA	1.00 ± 0.08	1.49 ± 0.14	1.41 ± 0.03	48 ± 2
1 µm	120 kHz ultrasonic nozzle	MS2	1.05 ± 0.02	1.51 ± 0.03	1.41 ± 0.02	55 ± 2
3 µm	48 kHz ultrasonic nozzle	PA	2.97 ± 0.12	3.39 ± 0.15	1.26 ± 0.01	15 ± 2
3 µm	48 kHz ultrasonic nozzle	MS2	2.65 ± 0.02	3.41 ± 0.03	1.33 ± 0.01	32 ± 2
3 µm	48 kHz ultrasonic nozzle	Uranine	2.66 ± 0.06	3.36 ± 0.08	1.30 ± 0.00	21 ± 6
1 µm	120 kHz ultrasonic nozzle	Total average MS2/PA	1.02 ± 0.07	1.50 ± 0.10	1.41 ± 0.02
3 µm	48 kHz ultrasonic nozzle	Total average MS2/PA	2.81 ± 0.18	3.40 ± 0.11	1.30 ± 0.03

## Sheet: Table S2
Table S2. Primer and probe sequences for MS2 and PA qPCR assays.
Reference	Assay	Primer-F	Primer-R	Probe
O´Connell et al. 2006	MS2 - assay 3	CGTTCACAGGCTTACAAAGTAACCT	CCAACAGTCTGGGTTGCCAC	FAM-AGAATCGCAAATACACCATCAAAGTCGAGGT-TAMARA
Braun-Kiewnick et al. 2012	P. agglomerans - pagR2	ACG GTG CGT TCC GCA ATA	GGC GCC GGG AAA ACA TAC

## Sheet: Table S3
Table S3. Results for genome copies/m3 and µg uranine/m3 relative to reference (%) for MS2, PA, and Uranine (physical sampling efficiency). Results are reported as mean±standard deviation, along with the number of experiments (N) for each test condition.
			SASS			Coriolis			VIVAS			BioSampler
Test agent	MMAD	Time	% (genome copies)	% (µg Uranine)	N=	% (genome copies)	% (Uranine)	N=	% (genome copies)	% (Uranine)	N=	% (genome copies)	% (Uranine)	N=
MS2	1	10 min	86±21	107±5	5	84±11	94±13	5	91±13	110±4	5	93±6	123±2	5
		2 h	102±23	108±9	5	45±20	36±22	5	80±15	111±9	5	23±5	121±10	5
MS2	3	10 min	98±31	110±13	5	129±13	108±14	5	110±6	101±8	5	116±31	91±10	5
		2 h	87±13	113±12	6	82±41	64±33	5	101±22	95±10	6	77±21	116±22	6
PA	1	10 min	97±14	119±6	10	86±10	102±8	5	21±4	106±12	5	140±17	123±11	10
		2 h	103±21	122±11	10	72±12	66±6	5	30±12	108±11	5	129±28	112±16	10
PA	3	10 min	79±18	100±7	5	87±9	97±14	5	25±3	89±3	5	124±11	97±7	7
		2 h	76±8	101±5	5	34±24	28±14	5	47±23	88±4	5	101±6	105±6	7
Uranine	0.8	10 min		82±4	5		7±0.3	5		92±3	5		91±5	5
	1	10 min		96±3	5		50±2	5		94±8	5		92±11	5
	3	10 min		99±2	5		91±11	5		86±2	5		94±4	5

## Sheet: Table S4
Table S4. Raw values (genome copies/m3) for all test conditions.
Agent	Sampler	Particle size (µm)	Time (min)	copies/m3
MS2	BioSampler	1	10	4765200000
MS2	BioSampler	1	10	5654400000
MS2	BioSampler	1	10	5700000000
MS2	BioSampler	1	10	6973000000
MS2	BioSampler	1	10	8477800000
MS2	BioSampler	1	120	1013740000
MS2	BioSampler	1	120	1205600000
MS2	BioSampler	1	120	1753600000
MS2	BioSampler	1	120	1809600000
MS2	BioSampler	1	120	2321600000
MS2	BioSampler	3	10	84307400000
MS2	BioSampler	3	10	86716000000
MS2	BioSampler	3	10	90168000000
MS2	BioSampler	3	10	96422400000
MS2	BioSampler	3	10	100706400000
MS2	BioSampler	3	120	48972000000
MS2	BioSampler	3	120	54502000000
MS2	BioSampler	3	120	67936000000
MS2	BioSampler	3	120	73678000000
MS2	BioSampler	3	120	76449000000
MS2	BioSampler	3	120	77392000000
PA	BioSampler	1	10	39786000
PA	BioSampler	1	10	43396000
PA	BioSampler	1	10	46360000
PA	BioSampler	1	10	58596000
PA	BioSampler	1	10	62586000
PA	BioSampler	1	120	10672600
PA	BioSampler	1	120	27693000
PA	BioSampler	1	120	29984000
PA	BioSampler	1	120	33992000
PA	BioSampler	1	120	34958000
PA	BioSampler	1	10	71858000
PA	BioSampler	1	10	77444000
PA	BioSampler	1	10	88692000
PA	BioSampler	1	10	101156000
PA	BioSampler	1	10	121030000
PA	BioSampler	1	120	40496000
PA	BioSampler	1	120	44370000
PA	BioSampler	1	120	50400000
PA	BioSampler	1	120	63888000
PA	BioSampler	1	120	64668000
PA	BioSampler	3	10	672220000
PA	BioSampler	3	10	851580000
PA	BioSampler	3	10	921120000
PA	BioSampler	3	10	954940000
PA	BioSampler	3	10	1006240000
PA	BioSampler	3	120	651100000
PA	BioSampler	3	120	683570000
PA	BioSampler	3	120	688330000
PA	BioSampler	3	120	728960000
PA	BioSampler	3	120	779620000
PA	BioSampler	3	10	192204000
PA	BioSampler	3	10	271054000
PA	BioSampler	3	120	153960000
PA	BioSampler	3	120	199050000
MS2	Coriolis	1	10	4.34667e+09
MS2	Coriolis	1	10	4804000000
MS2	Coriolis	1	10	5.09867e+09
MS2	Coriolis	1	10	5940000000
MS2	Coriolis	1	10	8450750000
MS2	Coriolis	1	120	1382500000
MS2	Coriolis	1	120	2.07958e+09
MS2	Coriolis	1	120	2173750000
MS2	Coriolis	1	120	5.16858e+09
MS2	Coriolis	1	120	5171000000
MS2	Coriolis	3	10	81593500000
MS2	Coriolis	3	10	9.06383e+10
MS2	Coriolis	3	10	1.12167e+11
MS2	Coriolis	3	10	1.17699e+11
MS2	Coriolis	3	10	124987500000
MS2	Coriolis	3	120	2.34167e+10
MS2	Coriolis	3	120	48345000000
MS2	Coriolis	3	120	7.19783e+10
MS2	Coriolis	3	120	1.14538e+11
MS2	Coriolis	3	120	1.34167e+11
PA	Coriolis	1	10	35475000
PA	Coriolis	1	10	46160000
PA	Coriolis	1	10	5.42242e+07
PA	Coriolis	1	10	59785000
PA	Coriolis	1	10	75678750
PA	Coriolis	1	120	2.04083e+07
PA	Coriolis	1	120	2.11983e+07
PA	Coriolis	1	120	24760000
PA	Coriolis	1	120	3.09833e+07
PA	Coriolis	1	120	3.43383e+07
PA	Coriolis	3	10	1.22107e+08
PA	Coriolis	3	10	165850000
PA	Coriolis	3	10	1.89867e+08
PA	Coriolis	3	10	1.92667e+08
PA	Coriolis	3	10	2.44092e+08
PA	Coriolis	3	120	21532500
PA	Coriolis	3	120	36618750
PA	Coriolis	3	120	48705000
PA	Coriolis	3	120	85950000
PA	Coriolis	3	120	1.22383e+08
MS2	Isopore	1	10	4.82833e+09
MS2	Isopore	1	10	5.90333e+09
MS2	Isopore	1	10	6.54667e+09
MS2	Isopore	1	10	6.97833e+09
MS2	Isopore	1	10	10040000000
MS2	Isopore	1	120	4.51167e+09
MS2	Isopore	1	120	7.37333e+09
MS2	Isopore	1	120	7.46833e+09
MS2	Isopore	1	120	8.09667e+09
MS2	Isopore	1	120	8.32667e+09
MS2	Isopore	3	10	5.73667e+10
MS2	Isopore	3	10	7.35833e+10
MS2	Isopore	3	10	8.76833e+10
MS2	Isopore	3	10	91200000000
MS2	Isopore	3	10	105300000000
MS2	Isopore	3	120	6.48833e+10
MS2	Isopore	3	120	6.89167e+10
MS2	Isopore	3	120	7.93333e+10
MS2	Isopore	3	120	92950000000
MS2	Isopore	3	120	1.13333e+11
MS2	Isopore	3	120	1.26283e+11
PA	Isopore	1	10	3.47667e+07
PA	Isopore	1	10	34950000
PA	Isopore	1	10	3.79167e+07
PA	Isopore	1	10	3.84833e+07
PA	Isopore	1	10	43000000
PA	Isopore	1	120	8475000
PA	Isopore	1	120	2.17167e+07
PA	Isopore	1	120	2.79333e+07
PA	Isopore	1	120	3.36667e+07
PA	Isopore	1	120	3.59333e+07
PA	Isopore	1	10	1.87833e+07
PA	Isopore	1	10	2.68667e+07
PA	Isopore	1	10	2.69667e+07
PA	Isopore	1	10	27200000
PA	Isopore	1	10	2.84167e+07
PA	Isopore	1	120	14040000
PA	Isopore	1	120	14570000
PA	Isopore	1	120	18500000
PA	Isopore	1	120	1.87833e+07
PA	Isopore	1	120	20950000
PA	Isopore	1	10	43000000
PA	Isopore	1	10	5.83167e+07
PA	Isopore	1	10	6.43833e+07
PA	Isopore	1	10	7.43833e+07
PA	Isopore	1	10	7.45833e+07
PA	Isopore	1	120	2.49333e+07
PA	Isopore	1	120	28450000
PA	Isopore	1	120	2.85333e+07
PA	Isopore	1	120	47050000
PA	Isopore	1	120	64650000
PA	Isopore	3	10	613500000
PA	Isopore	3	10	6.94833e+08
PA	Isopore	3	10	7.36333e+08
PA	Isopore	3	10	7.66833e+08
PA	Isopore	3	10	8.24333e+08
PA	Isopore	3	120	574500000
PA	Isopore	3	120	6.88333e+08
PA	Isopore	3	120	6.99333e+08
PA	Isopore	3	120	7.22667e+08
PA	Isopore	3	120	776000000
PA	Isopore	3	10	1.58117e+08
PA	Isopore	3	10	1.88833e+08
PA	Isopore	3	10	2.25167e+08
PA	Isopore	3	10	233500000
PA	Isopore	3	10	234000000
PA	Isopore	3	120	167000000
PA	Isopore	3	120	171500000
PA	Isopore	3	120	1.93833e+08
PA	Isopore	3	120	205500000
PA	Isopore	3	120	2.80833e+08
MS2	SASS	1	10	3.16333e+09
MS2	SASS	1	10	3.91833e+09
MS2	SASS	1	10	6.49417e+09
MS2	SASS	1	10	6.87333e+09
MS2	SASS	1	10	9150000000
MS2	SASS	1	120	5.27917e+09
MS2	SASS	1	120	5.35167e+09
MS2	SASS	1	120	5737500000
MS2	SASS	1	120	9775000000
MS2	SASS	1	120	10175000000
MS2	SASS	3	10	4.88583e+10
MS2	SASS	3	10	7.05833e+10
MS2	SASS	3	10	7.59667e+10
MS2	SASS	3	10	84000000000
MS2	SASS	3	10	1.09333e+11
MS2	SASS	3	120	4.73167e+10
MS2	SASS	3	120	5.58583e+10
MS2	SASS	3	120	5.86667e+10
MS2	SASS	3	120	98000000000
MS2	SASS	3	120	109750000000
MS2	SASS	3	120	1.12667e+11
PA	SASS	1	10	21800000
PA	SASS	1	10	2.22667e+07
PA	SASS	1	10	2.50667e+07
PA	SASS	1	10	2.52333e+07
PA	SASS	1	10	28650000
PA	SASS	1	120	1.31917e+07
PA	SASS	1	120	14275000
PA	SASS	1	120	14300000
PA	SASS	1	120	16975000
PA	SASS	1	120	1.76167e+07
PA	SASS	1	10	42700000
PA	SASS	1	10	4.82833e+07
PA	SASS	1	10	61025000
PA	SASS	1	10	6.32083e+07
PA	SASS	1	10	8.91667e+07
PA	SASS	1	120	2.92833e+07
PA	SASS	1	120	32250000
PA	SASS	1	120	4.02417e+07
PA	SASS	1	120	5.06667e+07
PA	SASS	1	120	6.39667e+07
PA	SASS	3	10	1.29667e+08
PA	SASS	3	10	1.37167e+08
PA	SASS	3	10	146500000
PA	SASS	3	10	146500000
PA	SASS	3	10	258750000
PA	SASS	3	120	119000000
PA	SASS	3	120	1.41083e+08
PA	SASS	3	120	1.63417e+08
PA	SASS	3	120	165500000
PA	SASS	3	120	1.74917e+08
MS2	VIVAS	1	10	4986790625
MS2	VIVAS	1	10	5415168750
MS2	VIVAS	1	10	5947200000
MS2	VIVAS	1	10	6.52936e+09
MS2	VIVAS	1	10	7569450000
MS2	VIVAS	1	120	4924400000
MS2	VIVAS	1	120	5.37366e+09
MS2	VIVAS	1	120	5.66705e+09
MS2	VIVAS	1	120	5.77181e+09
MS2	VIVAS	1	120	5777784375
MS2	VIVAS	3	10	68537875000
MS2	VIVAS	3	10	80929625000
MS2	VIVAS	3	10	91469000000
MS2	VIVAS	3	10	95237625000
MS2	VIVAS	3	10	117689687500
MS2	VIVAS	3	120	6.93843e+10
MS2	VIVAS	3	120	8.12424e+10
MS2	VIVAS	3	120	8.59477e+10
MS2	VIVAS	3	120	8.67259e+10
MS2	VIVAS	3	120	90381312500
MS2	VIVAS	3	120	1.1562e+11
PA	VIVAS	1	10	4.99774e+06
PA	VIVAS	1	10	8.01694e+06
PA	VIVAS	1	10	8.74431e+06
PA	VIVAS	1	10	8.94889e+06
PA	VIVAS	1	10	9.03019e+06
PA	VIVAS	1	120	1.31283e+06
PA	VIVAS	1	120	6.24328e+06
PA	VIVAS	1	120	6.6283e+06
PA	VIVAS	1	120	1.0431e+07
PA	VIVAS	1	120	1.74164e+07
PA	VIVAS	3	10	154243125
PA	VIVAS	3	10	158386875
PA	VIVAS	3	10	160490625
PA	VIVAS	3	10	208224000
PA	VIVAS	3	10	230424375
PA	VIVAS	3	120	1.26554e+08
PA	VIVAS	3	120	283396250
PA	VIVAS	3	120	302615625
PA	VIVAS	3	120	356361250
PA	VIVAS	3	120	501703125

## Sheet: Table S5
Table S5. Ratios between 2 h and 10 min sampling based on raw values (genome copies/m3; Table S4) for all test conditions. Significance between 2 h and 10 min was tested with Mann-Withney U test, and significant results are indicated with * (P ≤ 0.05).
	MS2		PA
	1 µm	3 µm	1 µm	3 µm
BioSampler	0.26*	0.73*	0.56*	0.8
Coriolis	0.557799	0.744557	0.49*	0.34*
Isopore	1.04315	1.09543	0.65*	0.95809
SASS	1.22701	1.0338	0.68	0.933218
VIVAS	0.903663	0.971844	1.05772	1.72262

## Sheet: Figure S1
Figure S1. Tracer concentration relative to reference (%) for all test conditions.
